# Supplementary material for: Carotid Ultrasound Screening Programs in Rural Communities: A Systematic Review
Source: J Pers Med. 2021 Sep 8;11(9):897. doi: 10.3390/jpm11090897 (PMC8465856; doi:10.3390/jpm11090897)
Supplement: Supplementary file 1 [file jpm-11-00897-s001.zip]

Archive with 1 entries (1 files):
- jpm-1307891-supplementary.pdf
